# Supplementary material for: Notes on Pauropoda (Myriapoda) from USA, with descriptions of two new species
Source: Zookeys. 2011 Jul 5;(115):19–26. doi: 10.3897/zookeys.115.1190 (PMC3187664; doi:10.3897/zookeys.115.1190)
Supplement: XML Treatment for Pauropus huxleyi [file zookeys.115.1190-treatment1.xml]

<!DOCTYPE tp:taxon-treatment
  PUBLIC "-//TaxonX//DTD Taxonomic Treatment Publishing DTD v0 20100105//EN" "tax-treatment-NSO.dtd">
<tp:taxon-treatment xmlns:tp="http://www.plazi.org/taxpub"><tp:treatment-meta><mixed-citation publication-type="journal"><person-group><name><surname>Scheller</surname><given-names>Ulf</given-names></name></person-group><article-title>Notes on Pauropoda (Myriapoda) from USA, with descriptions of two new species</article-title><source>Zookeys</source><day>5</day><month>7</month><year>2011</year><volume>2011</volume><issue>115</issue><fpage>19</fpage><lpage>26</lpage><pub-id pub-id-type="doi">10.3897/zookeys.115.1190</pub-id></mixed-citation></tp:treatment-meta><tp:nomenclature><tp:taxon-name>
                            <tp:taxon-name-part taxon-name-part-type="genus">Pauropus</tp:taxon-name-part>
                            <tp:taxon-name-part taxon-name-part-type="species">huxleyi</tp:taxon-name-part>
                        </tp:taxon-name><tp:taxon-authority>Lubbock, 1867</tp:taxon-authority></tp:nomenclature><tp:treatment-sec sec-type="Material"><title>Material.</title><p> USA, Pennsylvania, Spring Brook Twp., Expt. no. C4b, 1 ad. (♀), 1945.v.12, and same locality, no. C4e, 6 ad. (1♂, 5♀), 1 juv. 5, both R.I. Sailor leg.</p></tp:treatment-sec></tp:taxon-treatment>
