# Supplementary material for: Notes on Pauropoda (Myriapoda) from USA, with descriptions of two new species
Source: Zookeys. 2011 Jul 5;(115):19–26. doi: 10.3897/zookeys.115.1190 (PMC3187664; doi:10.3897/zookeys.115.1190)
Supplement: XML Treatment for Kionopauropus alyeskaensis [file zookeys.115.1190-treatment2.xml]

<!DOCTYPE tp:taxon-treatment
  PUBLIC "-//TaxonX//DTD Taxonomic Treatment Publishing DTD v0 20100105//EN" "tax-treatment-NSO.dtd">
<tp:taxon-treatment xmlns:tp="http://www.plazi.org/taxpub"><tp:treatment-meta><mixed-citation publication-type="journal"><person-group><name><surname>Scheller</surname><given-names>Ulf</given-names></name></person-group><article-title>Notes on Pauropoda (Myriapoda) from USA, with descriptions of two new species</article-title><source>Zookeys</source><day>5</day><month>7</month><year>2011</year><volume>2011</volume><issue>115</issue><fpage>19</fpage><lpage>26</lpage><pub-id pub-id-type="doi">10.3897/zookeys.115.1190</pub-id></mixed-citation></tp:treatment-meta><tp:nomenclature><tp:taxon-name>
                            <tp:taxon-name-part taxon-name-part-type="genus">Kionopauropus</tp:taxon-name-part>
                            <tp:taxon-name-part taxon-name-part-type="species">alyeskaensis</tp:taxon-name-part>
                        <object-id xmlns:xlink="http://www.w3.org/1999/xlink" xlink:type="simple">urn:lsid:zoobank.org:act:C6931196-AB1D-4C90-B42C-69017D41A2CD</object-id>
                        <object-id xmlns:xlink="http://www.w3.org/1999/xlink" xlink:type="simple">http://species-id.net/wiki/Kionopauropus_alyeskaensis</object-id>
                        </tp:taxon-name><tp:taxon-status xmlns:xlink="http://www.w3.org/1999/xlink" xlink:type="simple">sp. n.</tp:taxon-status><xref ref-type="fig" rid="F1">Figs 1–7</xref></tp:nomenclature><tp:treatment-sec sec-type="Type material"><title>Type material.</title><p> Holotype, ad. 9 (♀), USA, Alaska, 15 mls N of Fairbanks, 1949.iv.28, S. Lienk leg.<!--PageBreak--><!--PageBreak--></p></tp:treatment-sec><tp:treatment-sec sec-type="Etymology"><title>Etymology.</title><p> Latinised from the old Aleut word ‘alyeska’, meaning mainland (referring to the collecting site on the Alaskan mainland).</p></tp:treatment-sec><tp:treatment-sec sec-type="Diagnosis"><title>Diagnosis.</title><p> <italic><tp:taxon-name>Kionopauropus alyeskaensis</tp:taxon-name></italic> n. sp. seems to be in a group of its own because it has long and slender antennal branches and 4-parted anal plate, characters not found in species described up to now.</p></tp:treatment-sec><tp:treatment-sec sec-type="Description"><title>Description.</title><p> Length. ?, specimen two-parted. Head (<xref ref-type="fig" rid="F1">Fig. 1</xref>). Setae of medium length, striate, tergal ones somewhat clavate, lateral ones cylindrical. Relative lengths of setae, 1st row: <italic>a</italic>1=<italic>a</italic>2=10; 2nd row: <italic>a</italic>1=16, <italic>a</italic>2=17, <italic>a</italic>3=20; 3rd row: <italic>a</italic>1=12, <italic>a</italic>2=13, 4th row: <italic>a</italic>1=12, <italic>a</italic>2=15, <italic>a</italic>3=?, <italic>a</italic>4=37; lateral group setae: <italic>l</italic>1=25, <italic>l</italic>2=20, <italic>l</italic>3=?. Ratio <italic>a</italic>1/<italic>a</italic>1-<italic>a</italic>1 not possible to measure. Temporal organ in tergal view narrow, short, ≈0.8 of shortest interdistance; pistil and pore not ascertained. Head cuticle glabrous.</p><p>Antennae (<xref ref-type="fig" rid="F1">Fig. 2</xref>) not complete, on segment 4 only three setae found, all thin, cylindrical, striate, their relative lengths: <italic>p</italic>=100, <italic>p’</italic>=67, <italic>r</italic>=10. <italic>p</italic> as long as tergal branch <italic>t</italic>, the latter cylindrical, 5.2 times as long as greatest diameter and 1.2 times as long as sternal branch <italic>s</italic>. The latter branch 3.6 times as long as greatest diameter, anterodistal corner more truncate than posterodistal one. Seta <italic>q</italic> thin, cylindrical, striate, 0.7 of the length of <italic>s</italic>. Flagella lost. Globulus <italic>g</italic> longish, with stalk included 2.7 times as long as wide, 0.5 of the length of <italic>s</italic>, diameter of <italic>g</italic> 0.9 of greatest diameter of <italic>t</italic>, ≈11 bracts, capsule subspherical. Antennae glabrous.</p><p>Trunk. Collum segment hidden. Setae on tergites only partly available for study, those studied thin, cylindrical, proportionately long.</p><p>Bothriotricha (<xref ref-type="fig" rid="F1">Figs 3, 4</xref>). <italic>T</italic>1, <italic>T</italic>2 and <italic>T</italic>4 lost; proximal 2/3 of <italic>T</italic>3 (<xref ref-type="fig" rid="F1">Fig. 3</xref>) with thickened axes with distinct oblique pubescence, distal 1/3 very thin with short pubescence; <italic>T</italic>5 (<xref ref-type="fig" rid="F1">Fig. 4</xref>) thin with short pubescence.</p><p>Legs (<xref ref-type="fig" rid="F1">Figs 5, 6</xref>). Setae on coxa and trochanter (<xref ref-type="fig" rid="F1">Fig. 5</xref>) of leg 9 furcate, main branch clavate, secondary branch subcylindrical, a little shorter than main branch, both branches with short oblique pubescence. Tarsus of leg 9 (<xref ref-type="fig" rid="F1">Fig. 6</xref>) straight, tapering, 4.7 times as long as greatest diameter; proximal seta outstanding, curved, tapering, pointed, with depressed pubescence, 4 times longer than straight, cylindrical, blunt, striate distal seta. Cuticle of tarsus glabrous.</p><p>Pygidium (<xref ref-type="fig" rid="F1">Fig. 7</xref>).</p><p>Tergum. Posterior margin rounded. a-group setae thin, tapering, pointed, curved inward; <italic>st</italic> cylindrical, blunt, distinctly pubescent, curved inward and converging; relative lengths of setae: <italic>a</italic>1=10, <italic>a</italic>2=9, <italic>a</italic>3=13, <italic>st</italic>=4. Distance <italic>a</italic>1-<italic>a</italic>1 0.8 of the length of <italic>a</italic>1, distance <italic>a</italic>1-<italic>a</italic>2 3.3 times as long as distance <italic>a2</italic>-<italic>a3</italic>, distance <italic>st</italic>-<italic>st</italic> 2.3 times as long as <italic>st</italic> and inconsiderably longer than distance <italic>a</italic>1-<italic>a</italic>1.</p><p>Sternum. Posterior margin with shallow indentation below anal plate. Relative lengths of setae (pygidial <italic>a</italic>1=10): <italic>b</italic>1=15, <italic>b</italic>2=5. Both setae cylindrical, blunt, striate.</p><p>Anal plate 4-branched by three deep posterior V-shaped incisions, median one deepest and broadest, lateral branches cylindrical, submedian branches triangular, cut squarely distally; each branch with cylindrical appendages projecting backward, those of inner branches about 0.5 of the length of those on lateral branches, appendages curved inward; plate and appendages glabrous.</p><fig id="F1" position="float" orientation="portrait"><label>Figures 1–7.</label><caption><p><italic><tp:taxon-name>Kionopauropus alyeskaensis</tp:taxon-name></italic> sp. n., holotype ad. 9 (♀) <bold>1</bold> head, median and right part, tergal view <bold>2</bold> right antenna, inner view <bold>3</bold> <italic>T</italic>3 <bold>4</bold> <italic>T</italic>5 <bold>5</bold> seta on trochanter of leg 9 <bold>6</bold> tarsus of leg 9 <bold>7</bold> pygidium, sternal view. Scale bars: a: 4; b: 1, 3, 6; c: 2; d: 5; e: 7.</p></caption><graphic xmlns:xlink="http://www.w3.org/1999/xlink" xlink:href="ZooKeys-115-019-g001.jpg" position="float" orientation="portrait" xlink:type="simple"/></fig></tp:treatment-sec></tp:taxon-treatment>
