# Supplementary material for: Notes on Pauropoda (Myriapoda) from USA, with descriptions of two new species
Source: Zookeys. 2011 Jul 5;(115):19–26. doi: 10.3897/zookeys.115.1190 (PMC3187664; doi:10.3897/zookeys.115.1190)
Supplement: XML Treatment for Eurypauropus arcuatus [file zookeys.115.1190-treatment4.xml]

<!DOCTYPE tp:taxon-treatment
  PUBLIC "-//TaxonX//DTD Taxonomic Treatment Publishing DTD v0 20100105//EN" "tax-treatment-NSO.dtd">
<tp:taxon-treatment xmlns:tp="http://www.plazi.org/taxpub"><tp:treatment-meta><mixed-citation publication-type="journal"><person-group><name><surname>Scheller</surname><given-names>Ulf</given-names></name></person-group><article-title>Notes on Pauropoda (Myriapoda) from USA, with descriptions of two new species</article-title><source>Zookeys</source><day>5</day><month>7</month><year>2011</year><volume>2011</volume><issue>115</issue><fpage>19</fpage><lpage>26</lpage><pub-id pub-id-type="doi">10.3897/zookeys.115.1190</pub-id></mixed-citation></tp:treatment-meta><tp:nomenclature><tp:taxon-name>
                            <tp:taxon-name-part taxon-name-part-type="genus">Eurypauropus</tp:taxon-name-part>
                            <tp:taxon-name-part taxon-name-part-type="species">arcuatus</tp:taxon-name-part>
                        <object-id xmlns:xlink="http://www.w3.org/1999/xlink" xlink:type="simple">urn:lsid:zoobank.org:act:D0DED3CE-2557-4CEE-B55E-BF29EF85EE14</object-id>
                        <object-id xmlns:xlink="http://www.w3.org/1999/xlink" xlink:type="simple">http://species-id.net/wiki/Eurypauropus_arcuatus</object-id>
                        </tp:taxon-name><tp:taxon-status xmlns:xlink="http://www.w3.org/1999/xlink" xlink:type="simple">sp. n.</tp:taxon-status><xref ref-type="fig" rid="F2">Figs 8–17</xref></tp:nomenclature><tp:treatment-sec sec-type="Material"><title>Material.</title><p> Holotype, ad. 9(♀), USA, Virginia, Fairfox County, Dead Run, 1948.x.10, E.A. Chapin leg. – Paratype, 1 ad. (♀), same data as holotype. – Non type material, 1 subad. 8 (♀), same data as holotype.</p></tp:treatment-sec><tp:treatment-sec sec-type="Etymology"><title>Etymology.</title><p> From the Latin ‘arcuatus’ = bend like a bow (referring to the curved antennal globulus <italic>g</italic>).</p></tp:treatment-sec><tp:treatment-sec sec-type="Diagnosis"><title>Diagnosis.</title><p> <italic><tp:taxon-name>Eurypauropus arcuatus</tp:taxon-name></italic> is close to the two species earlier known from North America, <italic><tp:taxon-name>Eurypauropus spinosus</tp:taxon-name></italic> Ryder, 1879, and <italic><tp:taxon-name>Eurypauropus washingtonensis</tp:taxon-name></italic> Scheller, 1985, the former wide-spread in USA, the latter known from National Olympic Park in Washington only. The new species is distinguished from both these species by the shape of the antennal globuli, <italic>g</italic>, curved in <italic><tp:taxon-name>Eurypauropus arcuatus</tp:taxon-name></italic>, not straight, globulus <italic>g’</italic> of 3rd antennal segment, as long as wide, not at least twice longer than wide, by the shape of the sternal antennal branch <italic>s</italic>, anterior and posterior margins subsimilar in length, not the posterodistal margin distinctly shorter than the anterodistal one, by the shape of the setae <italic>st</italic> of the pygidial tergum, simply curved inwards, not <italic>S</italic>-shaped, and by the shape of the anal plate, no posterolateral appendages, distinct in both <italic><tp:taxon-name>Eurypauropus spinosus</tp:taxon-name></italic> and <italic><tp:taxon-name>Eurypauropus washingtonensis</tp:taxon-name></italic>.</p></tp:treatment-sec><tp:treatment-sec sec-type="Description"><title>Description.</title><p> Length 1.37–1.42 mm. Antennae (<xref ref-type="fig" rid="F2">Fig. 8</xref>) glabrous. Segment 3 with two setae and globulus <italic>g’</italic>, segment 4 with three setae. Globulus <italic>g’</italic> short, as long as wide. Relative lengths of setae on 4th segment: <italic>p</italic>=100, <italic>p’</italic>=84, <italic>p”</italic>=88. These setae cylindrical, pointed, striate. Tergal seta <italic>p</italic> 0.5 of the length of tergal branch <italic>t</italic>. The latter cylindrical, 4.5 times as long as greatest diameter and as long as sternal branch <italic>s</italic>. The latter branch cylindrical, 4.0 times longer than greatest diameter, anterodistal and posterodistal corners equally truncate; its seta <italic>q</italic> as setae similar to those of segment 4, and inserted 0.4 from proximal end of <italic>s</italic>, with length 0.7 of the length of <italic>s</italic>. Relative lengths of flagella (base segments included) and base segments: <italic>F</italic>1=100, <italic>bs</italic>1=(10-)11, <italic>F</italic>2=66, <italic>bs</italic>2=10, <italic>F</italic>3=85(-87), <italic>bs</italic>3=12. <italic>F</italic>1 0.9 of the length of <italic>t</italic>, <italic>F</italic>2 and <italic>F</italic>3 1.3 and 1.7 times as long as <italic>s</italic> respectively. Distal calyces of flagella conical, glabrous. Globulus <italic>g</italic> slender, 4 times longer than wide, stalk thin, curved, ≈10 thin bracts; diameter of <italic>g</italic> 0.6 of greatest diameter of <italic>t</italic>.<!--PageBreak--></p><p>Trunk. Setae of collum segment (<xref ref-type="fig" rid="F2">Fig. 9</xref>) short, probably simple, subsimilar, short, tapering, pointed, densely pubescent. Sternite process triangular, pointed anteriorly. Appendages short, wide, caps thin. Process and appendages glabrous.</p><p>Tergites with two types of protuberances (<xref ref-type="fig" rid="F2">Figs 10, 11</xref>), large, curved, setose, glabrous, pointed spines, proximally scale-like and evenly spaced on background of more numerous, small crater-like protuberances with pleated sides.</p><p><!--PageBreak-->Bothriotricha (<xref ref-type="fig" rid="F2">Figs 12–14</xref>). Relative lengths: <italic>T</italic>1=100, <italic>T</italic>2=97(-112), <italic>T</italic>3=67(-71), <italic>T</italic>4=117, <italic>T</italic>5=102(-104). <italic>T</italic>1 (<xref ref-type="fig" rid="F2">Fig. 12</xref>) and <italic>T</italic>2 with very thin axes, distal half with short erect pubescence; <italic>T</italic>3 (<xref ref-type="fig" rid="F2">Fig. 13</xref>) glabrous, with thick axes and distal longish end-swelling, <italic>T</italic>4 and <italic>T</italic>5 (<xref ref-type="fig" rid="F2">Fig. 14</xref>) glabrous too but thin, somewhat tapering, blunt distally.</p><p>Legs (<xref ref-type="fig" rid="F2">Figs 15–16</xref>). All legs 5-segmented. Setae on coxa and trochanter (<xref ref-type="fig" rid="F2">Fig. 15</xref>) of leg 9 thin, simple, cylindrical, striate. Tarsus of leg 9 distinctly tapering (<xref ref-type="fig" rid="F2">Fig. 16</xref>), (2.8-)3.2 times as long as greatest diameter, two tergal setae and one sternal, all pointed glabrous; proximal tergal seta longest, almost 0.4 of the length of tarsus, (1.8-)2.2 times as long as distal tergal seta and 1.6 times as long as sternal seta. Length of main claw 0.4 of the length of tarsus.</p><p>Pygidium (<xref ref-type="fig" rid="F2">Fig. 17</xref>).</p><p>Tergum. Posterior margin evenly rounded. Relative lengths of setae: <italic>a</italic>1=<italic>a</italic>2=10, <italic>a</italic>3=(22-)23, <italic>st</italic>=7. <italic>a</italic>1, <italic>a</italic>2 and <italic>st</italic> similar, tapering, pointed, <italic>a1</italic> and <italic>st</italic> curved inwards with a knee close to proximal end, <italic>a</italic>2 evenly curved, <italic>a</italic>1 and <italic>st</italic> strongly and <italic>a</italic>2 inconsiderably converging; <italic>a</italic>3 evenly curved inward and somewhat diverging. Distance <italic>a</italic>1-<italic>a</italic>1 (2.1-)2.4 times as long as <italic>a</italic>1, distance <italic>a</italic>1-<italic>a</italic>2 about as long as distance <italic>a</italic>2-<italic>a</italic>3; distance <italic>st</italic>-<italic>st</italic> 3.2 times as long as <italic>st</italic> and 1.1 times as long as distance <italic>a</italic>1-<italic>a</italic>1.</p><p>Sternum. Posterior margin with low posteriomedian bulge below anal plate. Relative lengths of setae (pygidial <italic>a</italic>1=10): <italic>b</italic>1=(23-)27, <italic>b</italic>2=13 and 16 in the holotype, and 18 in the paratype, <italic>b</italic>3=12. <italic>b1</italic> with fusiform, and shortly pubescent base, tapering into a subcylindrical, striate distal half terminated with a small, striate end-swelling; <italic>b2</italic> similar to <italic>b</italic>1 but with cylindrical distal part, proportionately much shorter and without end-swelling; <italic>b</italic>3 subcylindrical, striate. Length of <italic>b</italic>1 (as long as -)1.2 times as long as interdistance, <italic>b</italic>2 0.7-0.9 of distance <italic>b</italic>1-<italic>b</italic>2, <italic>b</italic>3 on the same level as <italic>b</italic>2, length 1.4 times as long as interdistance.</p><p>Anal plate narrowest at base and consisting of two broad lobes posteriorly separated by V-shaped incision ≈0.3 of the length of plate; posterolateral corners without appendages but each with very small tooth; each lobe with a bladder-shaped posteriorly directed appendage with distinct erect pubescence, length of appendages 0.9 of the length of plate.</p><fig id="F2" position="float" orientation="portrait"><label>Figures 8–17.</label><caption><p><italic><tp:taxon-name>Eurypauropus arcuatus</tp:taxon-name></italic> sp. n., holotype ad. 9 (♀) <bold>8</bold> right antenna, sternal view <bold>9</bold> collum segment, median and left part, sternal view <bold>10</bold> tergite II, left posterior corner with large setose and small crater-like protuberances, lateral view <bold>11</bold> tergite I, central part, large setose and small crater-like protuberances, tergal view <bold>12</bold> <italic>T</italic>1 <bold>13</bold> <italic>T</italic>3 <bold>14</bold> <italic>T</italic>5 <bold>15</bold> seta on trochanter of leg 9 <bold>16</bold> tarsus of leg 9 <bold>17</bold> pygidium, sternal view. Scale bars: a: 8-10, 12-15; b: 11; c: 16, 17.</p></caption><graphic xmlns:xlink="http://www.w3.org/1999/xlink" xlink:href="ZooKeys-115-019-g002.jpg" position="float" orientation="portrait" xlink:type="simple"/></fig></tp:treatment-sec></tp:taxon-treatment>
